# Supplementary material for: A Bacteriophage Microgel Effectively Treats the Multidrug-Resistant Acinetobacter baumannii Bacterial Infections in Burn Wounds
Source: Pharmaceuticals (Basel). 2023 Jun 29;16(7):942. doi: 10.3390/ph16070942 (PMC10385199; doi:10.3390/ph16070942)
Supplement: Supplementary file 1 [file pharmaceuticals-16-00942-s001.zip]

Archive with 1 entries (1 files):
- pharmaceuticals-2433565-supplementary.pdf
